# Supplementary material for: The 2025 British Society for Rheumatology guideline for the treatment of axial spondyloarthritis with biologic and targeted synthetic DMARDs
Source: Rheumatology (Oxford). 2025 Apr 9;64(6):3242–54. doi: 10.1093/rheumatology/keaf089 (PMC12107049; doi:10.1093/rheumatology/keaf089)
Supplement: keaf089_Supplementary_Data [file keaf089_supplementary_data.zip]

Archive with 7 entries (6 files):
- keaf089_Supplementary_Data/
- keaf089_Supplementary_Data/rhe-24-2017-File002.docx
- keaf089_Supplementary_Data/rhe-24-2017-File003.docx
- keaf089_Supplementary_Data/rhe-24-2017-File004.docx
- keaf089_Supplementary_Data/rhe-24-2017-File005.docx
- keaf089_Supplementary_Data/rhe-24-2017-File006.docx
- keaf089_Supplementary_Data/rhe-24-2017-File007.docx
